# Supplementary material for: Transmission of Severe Acute Respiratory Syndrome Coronavirus 2 during Border Quarantine and Air Travel, New Zealand (Aotearoa)
Source: Emerg Infect Dis. 2021 May;27(5):1274–8. doi: 10.3201/eid2705.210514 (PMC8084504; doi:10.3201/eid2705.210514)
Supplement: Appendix — Additional information on transmission of severe acute respiratory syndrome coronavirus 2 during border quarantine and air travel, New Zealand. [file 21-0514-Techapp-s1.xlsx]

## Sheet: Appendix Table
Article DOI: https://doi.org/10.3201/eid2705.210514
Transmission of Severe Acute Respiratory Syndrome Coronavirus 2 during Border Quarantine and Air Travel, New Zealand (Aotearoa)
Appendix Table. Genome accession numbers for global data used in phylogenetic analysis and accession numbers for the 2 virus-positive passengers not part of this cluster for which we were able to generate genomes
Sequence Name	Accession Number	Accession number for NZ genome not in cluster
hCoV-19/England/QEUH-960C5C/2020	EPI_ISL_532109	EPI_ISL_548117
hCoV-19/England/ALDP-9CD0F7/2020	EPI_ISL_566309
hCoV-19/England/ALDP-9CD82C/2020	EPI_ISL_566360
hCoV-19/England/ALDP-9BDAED/2020	EPI_ISL_568162
hCoV-19/England/ALDP-9CC5AE/2020	EPI_ISL_573114
hCoV-19/England/ALDP-9D7FC0/2020	EPI_ISL_576637
hCoV-19/England/ALDP-9D7FDF/2020	EPI_ISL_576638
hCoV-19/England/MILK-9D5047/2020	EPI_ISL_577042
hCoV-19/England/MILK-9D5180/2020	EPI_ISL_577051
hCoV-19/England/MILK-9D54A5/2020	EPI_ISL_577062
hCoV-19/England/ALDP-9E9B6D/2020	EPI_ISL_580257
hCoV-19/England/ALDP-9E6799/2020	EPI_ISL_580278
hCoV-19/England/ALDP-9E675D/2020	EPI_ISL_580612
hCoV-19/England/ALDP-9E6F91/2020	EPI_ISL_580627
hCoV-19/Wales/MILK-9F01E9/2020	EPI_ISL_580671
hCoV-19/England/QEUH-9DEF14/2020	EPI_ISL_581127
hCoV-19/England/CAMB-1B6554/2020	EPI_ISL_584287
hCoV-19/England/ALDP-A2EB6B/2020	EPI_ISL_587251
hCoV-19/England/MILK-9F2642/2020	EPI_ISL_589041
hCoV-19/Scotland/CVR5082/2020	EPI_ISL_594815
hCoV-19/England/LOND-126291B/2020	EPI_ISL_594881
hCoV-19/England/QEUH-9DC14D/2020	EPI_ISL_601237
hCoV-19/England/QEUH-9DBD4A/2020	EPI_ISL_601266
hCoV-19/England/QEUH-9B8280/2020	EPI_ISL_602140
hCoV-19/England/MILK-A7D365/2020	EPI_ISL_606548
hCoV-19/England/ALDP-A93EFF/2020	EPI_ISL_611089
hCoV-19/England/ALDP-AA1E94/2020	EPI_ISL_624379
hCoV-19/England/ALDP-AA35CA/2020	EPI_ISL_625253
hCoV-19/England/NORW-F246F/2020	EPI_ISL_626999
hCoV-19/England/MILK-ACED49/2020	EPI_ISL_629144
hCoV-19/England/ALDP-A66E40/2020	EPI_ISL_630641
hCoV-19/England/CAMC-AEAC77/2020	EPI_ISL_633294
hCoV-19/England/CAMC-B07262/2020	EPI_ISL_643908
hCoV-19/England/CAMC-B22D9D/2020	EPI_ISL_647429
hCoV-19/England/CAMC-B216FD/2020	EPI_ISL_647443
hCoV-19/England/NORW-F7EF3/2020	EPI_ISL_651101
hCoV-19/England/QEUH-AAB1DD/2020	EPI_ISL_651548
hCoV-19/England/BIRM-66E59/2020	EPI_ISL_651597
hCoV-19/England/CAMC-B518C1/2020	EPI_ISL_658131
hCoV-19/England/MILK-B5A628/2020	EPI_ISL_658145
hCoV-19/England/CAMC-B548DD/2020	EPI_ISL_658148
hCoV-19/England/MILK-B5A6A0/2020	EPI_ISL_658152
hCoV-19/England/MILK-B38532/2020	EPI_ISL_658939
hCoV-19/England/MILK-B384EA/2020	EPI_ISL_659043
hCoV-19/England/CAMC-B37D3B/2020	EPI_ISL_659045
hCoV-19/England/CAMC-B35544/2020	EPI_ISL_659454
hCoV-19/England/CAMC-B9A60E/2020	EPI_ISL_673716
hCoV-19/England/ALDP-B84467/2020	EPI_ISL_674207
hCoV-19/England/MILK-B8CA8B/2020	EPI_ISL_675935
hCoV-19/England/BIRM-6A0C8/2020	EPI_ISL_679021
hCoV-19/England/BIRM-6A2A4/2020	EPI_ISL_679036
hCoV-19/England/BIRM-6A408/2020	EPI_ISL_679053
hCoV-19/England/LOND-1263E48/2020	EPI_ISL_679495
hCoV-19/England/MILK-B5989C/2020	EPI_ISL_679880
hCoV-19/England/ALDP-BB53CA/2020	EPI_ISL_701979
hCoV-19/England/ALDP-BB9A76/2020	EPI_ISL_702822
hCoV-19/England/QEUH-BA0526/2020	EPI_ISL_719673
hCoV-19/England/MILK-BB23BE/2020	EPI_ISL_720212
hCoV-19/England/LOND-DA6EF/2020	EPI_ISL_724656
hCoV-19/Canada/ON-S1991/2020	EPI_ISL_755702
hCoV-19/Canada/ON-A10/2020	EPI_ISL_755713
hCoV-19/Canada/ON-S1797/2020	EPI_ISL_755792
hCoV-19/England/ALDP-97FE36/2020	EPI_ISL_526342
hCoV-19/Wales/PHWC-169E55/2020	EPI_ISL_529447
hCoV-19/England/QEUH-969CF9/2020	EPI_ISL_530842
hCoV-19/England/MILK-9920EC/2020	EPI_ISL_540648
hCoV-19/England/MILK-992231/2020	EPI_ISL_540661
hCoV-19/England/MILK-9A50B9/2020	EPI_ISL_550051
hCoV-19/England/MILK-9A513E/2020	EPI_ISL_550088
hCoV-19/Wales/PHWC-16B187/2020	EPI_ISL_560253
hCoV-19/England/ALDP-9CD75C/2020	EPI_ISL_566280
hCoV-19/England/MILK-9C361D/2020	EPI_ISL_566851
hCoV-19/England/MILK-9C40B4/2020	EPI_ISL_566860
hCoV-19/England/QEUH-9C8690/2020	EPI_ISL_567130
hCoV-19/England/ALDP-9C602B/2020	EPI_ISL_567706
hCoV-19/England/QEUH-9B3C0F/2020	EPI_ISL_573540
hCoV-19/England/QEUH-9B3FE8/2020	EPI_ISL_573562
hCoV-19/England/QEUH-9BA497/2020	EPI_ISL_573591
hCoV-19/England/ALDP-9CAC6F/2020	EPI_ISL_575721
hCoV-19/England/ALDP-9CB1D8/2020	EPI_ISL_575747
hCoV-19/England/ALDP-9D7C7E/2020	EPI_ISL_576619
hCoV-19/England/ALDP-9E9B30/2020	EPI_ISL_580107
hCoV-19/England/MILK-9E2E6B/2020	EPI_ISL_581184
hCoV-19/England/MILK-9E30CE/2020	EPI_ISL_581186
hCoV-19/England/QEUH-9DE828/2020	EPI_ISL_581189
hCoV-19/England/MILK-9E2F86/2020	EPI_ISL_581195
hCoV-19/England/LOND-D9A7B/2020	EPI_ISL_584675
hCoV-19/England/BIRM-6435C/2020	EPI_ISL_594488
hCoV-19/England/CAMC-A58430/2020	EPI_ISL_597134
hCoV-19/England/ALDP-A50034/2020	EPI_ISL_597559
hCoV-19/England/MILK-A44C8A/2020	EPI_ISL_598817
hCoV-19/Wales/QEUH-9DD8CF/2020	EPI_ISL_599713
hCoV-19/England/QEUH-9DCF8F/2020	EPI_ISL_599738
hCoV-19/England/QEUH-9DCF61/2020	EPI_ISL_599747
hCoV-19/England/QEUH-9FF91F/2020	EPI_ISL_600306
hCoV-19/England/QEUH-9FFDB9/2020	EPI_ISL_600325
hCoV-19/England/CAMC-9D21DE/2020	EPI_ISL_601673
hCoV-19/England/MILK-A6BD8A/2020	EPI_ISL_609138
hCoV-19/England/CAMC-A41634/2020	EPI_ISL_609524
hCoV-19/England/CAMC-A3E9D7/2020	EPI_ISL_609559
hCoV-19/England/ALDP-A93E2C/2020	EPI_ISL_610991
hCoV-19/England/QEUH-A9F691/2020	EPI_ISL_611483
hCoV-19/England/CAMC-AAFE1E/2020	EPI_ISL_623451
hCoV-19/England/ALDP-AA230D/2020	EPI_ISL_624259
hCoV-19/England/MILK-B02B6C/2020	EPI_ISL_643005
hCoV-19/England/CAMC-B225D1/2020	EPI_ISL_646047
hCoV-19/England/CAMC-B21C19/2020	EPI_ISL_647376
hCoV-19/England/NORW-F28BE/2020	EPI_ISL_650188
hCoV-19/England/QEUH-AAA95E/2020	EPI_ISL_652721
hCoV-19/England/QEUH-B4024F/2020	EPI_ISL_657173
hCoV-19/England/MILK-B566D1/2020	EPI_ISL_657676
hCoV-19/England/CAMC-B335A0/2020	EPI_ISL_659352
hCoV-19/England/LOND-12505D0/2020	EPI_ISL_664335
hCoV-19/England/LOND-125051C/2020	EPI_ISL_664342
hCoV-19/England/LOND-1250224/2020	EPI_ISL_665204
hCoV-19/England/NOTT-11D825/2020	EPI_ISL_665650
hCoV-19/England/CAMC-B77625/2020	EPI_ISL_668316
hCoV-19/England/QEUH-BA29FB/2020	EPI_ISL_672840
hCoV-19/England/CAMC-B9AFA9/2020	EPI_ISL_673291
hCoV-19/England/CAMC-B98BF2/2020	EPI_ISL_673654
hCoV-19/England/CAMC-B983CD/2020	EPI_ISL_673658
hCoV-19/England/MILK-B8E3D9/2020	EPI_ISL_674507
hCoV-19/England/MILK-B96CC4/2020	EPI_ISL_675073
hCoV-19/England/LOND-1263D3C/2020	EPI_ISL_679484
hCoV-19/England/MILK-B596ED/2020	EPI_ISL_679857
hCoV-19/England/204691107/2020	EPI_ISL_686593
hCoV-19/England/LOND-1251F86/2020	EPI_ISL_703369
hCoV-19/England/NORW-F3E42/2020	EPI_ISL_725159
hCoV-19/England/PORT-2E9A94/2020	EPI_ISL_727759
hCoV-19/England/ALDP-C3B6D1/2020	EPI_ISL_730925
hCoV-19/England/PORT-2D4EAF/2020	EPI_ISL_741661
hCoV-19/England/MILK-C78A27/2020	EPI_ISL_756693
hCoV-19/England/ALDP-CC0905/2020	EPI_ISL_760386
hCoV-19/England/ALDP-CB688D/2020	EPI_ISL_761215
hCoV-19/England/QEUH-9652CE/2020	EPI_ISL_531136
hCoV-19/England/QEUH-990312/2020	EPI_ISL_539925
hCoV-19/England/MILK-99E2AE/2020	EPI_ISL_550722
hCoV-19/England/MILK-99C747/2020	EPI_ISL_550754
hCoV-19/England/MILK-9AB138/2020	EPI_ISL_551197
hCoV-19/England/SHEF-C290F/2020	EPI_ISL_559901
hCoV-19/England/ALDP-9CCD2E/2020	EPI_ISL_566249
hCoV-19/England/MILK-9C3677/2020	EPI_ISL_566684
hCoV-19/England/MILK-9C42FA/2020	EPI_ISL_566713
hCoV-19/England/MILK-9C455B/2020	EPI_ISL_566732
hCoV-19/England/QEUH-9C987B/2020	EPI_ISL_567521
hCoV-19/England/QEUH-9C98C6/2020	EPI_ISL_567529
hCoV-19/England/ALDP-9C5E5F/2020	EPI_ISL_567542
hCoV-19/England/ALDP-9C4F5D/2020	EPI_ISL_567598
hCoV-19/England/ALDP-9BEB70/2020	EPI_ISL_568021
hCoV-19/England/204020548/2020	EPI_ISL_574701
hCoV-19/England/204020549/2020	EPI_ISL_574702
hCoV-19/England/204020551/2020	EPI_ISL_574704
hCoV-19/England/QEUH-9DC5BA/2020	EPI_ISL_580994
hCoV-19/England/MILK-9E0F6A/2020	EPI_ISL_580998
hCoV-19/England/MILK-970460/2020	EPI_ISL_581401
hCoV-19/England/ALDP-A2EC68/2020	EPI_ISL_587134
hCoV-19/England/ALDP-A2F14A/2020	EPI_ISL_587146
hCoV-19/England/ALDP-A2ECD1/2020	EPI_ISL_587220
hCoV-19/England/ALDP-9FDD33/2020	EPI_ISL_588002
hCoV-19/England/QEUH-9F4DA5/2020	EPI_ISL_588459
hCoV-19/England/ALDP-9E5C40/2020	EPI_ISL_589317
hCoV-19/England/QEUH-9B51B3/2020	EPI_ISL_590348
hCoV-19/England/NOTT-1156F6/2020	EPI_ISL_595256
hCoV-19/England/CAMC-A59165/2020	EPI_ISL_596948
hCoV-19/England/MILK-A47C5A/2020	EPI_ISL_598318
hCoV-19/England/QEUH-A0B2F6/2020	EPI_ISL_599144
hCoV-19/England/QEUH-9DE345/2020	EPI_ISL_599681
hCoV-19/England/ALDP-A6E886/2020	EPI_ISL_607732
hCoV-19/England/ALDP-A690ED/2020	EPI_ISL_609079
hCoV-19/England/BIRM-65D5D/2020	EPI_ISL_612224
hCoV-19/England/BIRM-6619C/2020	EPI_ISL_612242
hCoV-19/England/MILK-AB7F01/2020	EPI_ISL_623732
hCoV-19/England/ALDP-AA4A06/2020	EPI_ISL_625190
hCoV-19/England/ALDP-A667EB/2020	EPI_ISL_630522
hCoV-19/England/MILK-AC788B/2020	EPI_ISL_634491
hCoV-19/England/204361199/2020	EPI_ISL_637121
hCoV-19/England/204381492/2020	EPI_ISL_637128
hCoV-19/England/CAMC-B0D062/2020	EPI_ISL_643332
hCoV-19/England/CAMC-B0AF86/2020	EPI_ISL_643339
hCoV-19/England/CAMC-B07596/2020	EPI_ISL_643792
hCoV-19/England/CAMC-B2104A/2020	EPI_ISL_647383
hCoV-19/England/MILK-B069F5/2020	EPI_ISL_650117
hCoV-19/England/MILK-B06CDE/2020	EPI_ISL_652272
hCoV-19/England/MILK-B0701D/2020	EPI_ISL_652288
hCoV-19/England/QEUH-AAB0C1/2020	EPI_ISL_652770
hCoV-19/England/ALDP-B5BAEF/2020	EPI_ISL_655322
hCoV-19/England/QEUH-B42508/2020	EPI_ISL_657110
hCoV-19/England/MILK-B554BA/2020	EPI_ISL_657961
hCoV-19/England/MILK-B553DB/2020	EPI_ISL_658005
hCoV-19/England/MILK-B55F22/2020	EPI_ISL_658090
hCoV-19/England/CAMC-B51A8F/2020	EPI_ISL_658092
hCoV-19/England/CAMC-B32F3A/2020	EPI_ISL_659311
hCoV-19/England/CAMC-B33889/2020	EPI_ISL_659371
hCoV-19/England/ALDP-B74303/2020	EPI_ISL_662098
hCoV-19/England/LOND-1250813/2020	EPI_ISL_664711
hCoV-19/England/CAMC-B77E69/2020	EPI_ISL_668298
hCoV-19/England/CAMC-B08E5E/2020	EPI_ISL_673223
hCoV-19/England/CAMC-B98D65/2020	EPI_ISL_673690
hCoV-19/England/CAMC-B986C4/2020	EPI_ISL_674951
hCoV-19/England/MILK-B94DA5/2020	EPI_ISL_676216
hCoV-19/England/204590059/2020	EPI_ISL_686549
hCoV-19/England/CAMC-BBBF93/2020	EPI_ISL_705579
hCoV-19/England/MILK-A91A0C/2020	EPI_ISL_706002
hCoV-19/England/QEUH-BA0993/2020	EPI_ISL_719762
hCoV-19/England/QEUH-BA0623/2020	EPI_ISL_719769
hCoV-19/England/ALDP-C049C9/2020	EPI_ISL_720709
hCoV-19/Canada/ON-S2032/2020	EPI_ISL_755813
hCoV-19/England/ALDP-CB5D43/2020	EPI_ISL_761260
hCoV-19/England/QEUH-998F07/2020	EPI_ISL_541819
hCoV-19/England/QEUH-9992B2/2020	EPI_ISL_541840
hCoV-19/England/QEUH-9B90FE/2020	EPI_ISL_549795
hCoV-19/England/MILK-992BFA/2020	EPI_ISL_551961
hCoV-19/England/MILK-992B90/2020	EPI_ISL_552120
hCoV-19/England/MILK-992EC4/2020	EPI_ISL_552137
hCoV-19/England/MILK-9C4157/2020	EPI_ISL_566761
hCoV-19/England/QEUH-9C8593/2020	EPI_ISL_567033
hCoV-19/England/ALDP-9BDD02/2020	EPI_ISL_568069
hCoV-19/England/ALDP-9BE660/2020	EPI_ISL_568078
hCoV-19/England/ALDP-9BCA75/2020	EPI_ISL_573045
hCoV-19/England/ALDP-9BCBAF/2020	EPI_ISL_573058
hCoV-19/England/ALDP-9BCD9A/2020	EPI_ISL_573075
hCoV-19/England/NOTT-1133D3/2020	EPI_ISL_573418
hCoV-19/England/ALDP-9CB16F/2020	EPI_ISL_575636
hCoV-19/England/ALDP-9E7613/2020	EPI_ISL_580183
hCoV-19/England/QEUH-9DC945/2020	EPI_ISL_581019
hCoV-19/England/QEUH-9DCA9D/2020	EPI_ISL_581089
hCoV-19/England/MILK-9E1F2D/2020	EPI_ISL_581304
hCoV-19/England/QEUH-9DE61F/2020	EPI_ISL_581324
hCoV-19/England/QEUH-9DE819/2020	EPI_ISL_581350
hCoV-19/England/MILK-9E2D5F/2020	EPI_ISL_581360
hCoV-19/England/QEUH-9E3495/2020	EPI_ISL_584847
hCoV-19/England/ALDP-A2D856/2020	EPI_ISL_586756
hCoV-19/England/QEUH-9F6338/2020	EPI_ISL_588907
hCoV-19/England/ALDP-9E5C8C/2020	EPI_ISL_589292
hCoV-19/England/CAMC-A58B59/2020	EPI_ISL_597019
hCoV-19/England/QEUH-A5DE97/2020	EPI_ISL_597406
hCoV-19/England/MILK-A45CF2/2020	EPI_ISL_598756
hCoV-19/England/MILK-9D492F/2020	EPI_ISL_601563
hCoV-19/England/CAMC-A64C84/2020	EPI_ISL_609003
hCoV-19/England/CAMC-A41731/2020	EPI_ISL_609477
hCoV-19/England/BIRM-65BDB/2020	EPI_ISL_612212
hCoV-19/England/BIRM-65C23/2020	EPI_ISL_612213
hCoV-19/England/ALDP-AA2B32/2020	EPI_ISL_624109
hCoV-19/England/ALDP-AA0E86/2020	EPI_ISL_624129
hCoV-19/England/MILK-AC93F1/2020	EPI_ISL_630049
hCoV-19/England/MILK-ACD102/2020	EPI_ISL_630083
hCoV-19/England/ALDP-A6696D/2020	EPI_ISL_630462
hCoV-19/England/MILK-ACDA07/2020	EPI_ISL_634383
hCoV-19/England/MILK-AC7B28/2020	EPI_ISL_634476
hCoV-19/England/QEUH-A36BD9/2020	EPI_ISL_637899
hCoV-19/England/NORW-F3853/2020	EPI_ISL_637922
hCoV-19/England/CAMC-B08A4B/2020	EPI_ISL_643761
hCoV-19/England/204391017/2020	EPI_ISL_649878
hCoV-19/England/ALDP-B5CDD6/2020	EPI_ISL_655761
hCoV-19/England/ALDP-B46382/2020	EPI_ISL_656247
hCoV-19/England/ALDP-B635A7/2020	EPI_ISL_656680
hCoV-19/England/CAMC-B54239/2020	EPI_ISL_656692
hCoV-19/England/CAMC-B5349E/2020	EPI_ISL_657002
hCoV-19/England/MILK-B56756/2020	EPI_ISL_657004
hCoV-19/England/QEUH-B4330D/2020	EPI_ISL_657058
hCoV-19/England/CAMC-B52A06/2020	EPI_ISL_657506
hCoV-19/England/MILK-B56316/2020	EPI_ISL_657550
hCoV-19/England/CAMC-B51C01/2020	EPI_ISL_657994
hCoV-19/England/CAMC-B54688/2020	EPI_ISL_658396
hCoV-19/England/QEUH-B40FFD/2020	EPI_ISL_658439
hCoV-19/England/CAMC-B38189/2020	EPI_ISL_658885
hCoV-19/England/CAMC-B32617/2020	EPI_ISL_659238
hCoV-19/England/CAMC-B340DB/2020	EPI_ISL_659731
hCoV-19/England/QEUH-AF078C/2020	EPI_ISL_662861
hCoV-19/England/LOND-124F4AA/2020	EPI_ISL_665157
hCoV-19/England/CAMC-B9847F/2020	EPI_ISL_674846
hCoV-19/England/ALDP-B842D6/2020	EPI_ISL_675328
hCoV-19/England/ALDP-B5D036/2020	EPI_ISL_678846
hCoV-19/England/MILK-BAC672/2020	EPI_ISL_681613
hCoV-19/Canada/ON-UHTC_0389/2020	EPI_ISL_698095
hCoV-19/England/CAMC-BD1A4B/2020	EPI_ISL_702136
hCoV-19/England/CAMC-BC04C9/2020	EPI_ISL_704766
hCoV-19/England/204980142/2020	EPI_ISL_723027
hCoV-19/England/CAMB-1BCEAE/2020	EPI_ISL_723905
hCoV-19/England/NORW-F46EF/2020	EPI_ISL_725222
hCoV-19/England/QEUH-CAA5D0/2020	EPI_ISL_760854
hCoV-19/England/PORT-2D5600/2020	EPI_ISL_763521
hCoV-19/England/PORT-2D54CA/2020	EPI_ISL_763541
hCoV-19/England/BIRM-6297A/2020	EPI_ISL_529633
hCoV-19/England/BIRM-629E3/2020	EPI_ISL_529636
hCoV-19/England/BIRM-62A3B/2020	EPI_ISL_529637
hCoV-19/England/BIRM-62AA4/2020	EPI_ISL_529639
hCoV-19/England/MILK-9AB11A/2020	EPI_ISL_551066
hCoV-19/England/MILK-9A9CFD/2020	EPI_ISL_551170
hCoV-19/England/MILK-9940F9/2020	EPI_ISL_551581
hCoV-19/England/MILK-99331F/2020	EPI_ISL_552011
hCoV-19/England/ALDP-982A78/2020	EPI_ISL_552468
hCoV-19/England/CAMC-949327/2020	EPI_ISL_556767
hCoV-19/England/QEUH-9AD093/2020	EPI_ISL_559817
hCoV-19/England/ALDP-9CE06F/2020	EPI_ISL_566131
hCoV-19/England/ALDP-9CD552/2020	EPI_ISL_566148
hCoV-19/England/ALDP-9CD07F/2020	EPI_ISL_566149
hCoV-19/England/MILK-9C2C94/2020	EPI_ISL_566565
hCoV-19/England/CAMC-9B1C4D/2020	EPI_ISL_566659
hCoV-19/England/MILK-9C1F23/2020	EPI_ISL_566665
hCoV-19/England/QEUH-9C9EF1/2020	EPI_ISL_567475
hCoV-19/England/ALDP-9E683C/2020	EPI_ISL_580437
hCoV-19/England/QEUH-9DC954/2020	EPI_ISL_580871
hCoV-19/England/QEUH-9DC611/2020	EPI_ISL_580905
hCoV-19/England/ALDP-A2F8EB/2020	EPI_ISL_587110
hCoV-19/England/QEUH-9F68A2/2020	EPI_ISL_588339
hCoV-19/England/MILK-9F0F2B/2020	EPI_ISL_589754
hCoV-19/England/QEUH-9B46C4/2020	EPI_ISL_590229
hCoV-19/England/NORW-F03CE/2020	EPI_ISL_595180
hCoV-19/England/QEUH-A4CBB2/2020	EPI_ISL_596029
hCoV-19/England/QEUH-A4CBD0/2020	EPI_ISL_596030
hCoV-19/England/QEUH-A4CF3E/2020	EPI_ISL_596069
hCoV-19/England/QEUH-A5DE2E/2020	EPI_ISL_597288
hCoV-19/England/ALDP-A511C7/2020	EPI_ISL_598243
hCoV-19/England/QEUH-9DE48E/2020	EPI_ISL_599495
hCoV-19/England/QEUH-9DDE45/2020	EPI_ISL_599527
hCoV-19/England/QEUH-9DD05E/2020	EPI_ISL_599571
hCoV-19/England/MILK-A79888/2020	EPI_ISL_606759
hCoV-19/England/MILK-A7A8D2/2020	EPI_ISL_606770
hCoV-19/England/ALDP-A6E974/2020	EPI_ISL_607633
hCoV-19/England/CAMC-A810D0/2020	EPI_ISL_610795
hCoV-19/Denmark/DCGC-6656/2020	EPI_ISL_619559
hCoV-19/England/ALDP-AA2130/2020	EPI_ISL_624914
hCoV-19/England/QEUH-AD0667/2020	EPI_ISL_629868
hCoV-19/England/MILK-ACD14E/2020	EPI_ISL_630339
hCoV-19/England/QEUH-AD2805/2020	EPI_ISL_633826
hCoV-19/England/CAMC-B07208/2020	EPI_ISL_643665
hCoV-19/England/CAMC-B088AB/2020	EPI_ISL_643678
hCoV-19/England/CAMC-B0889C/2020	EPI_ISL_643734
hCoV-19/England/ALDP-B487A2/2020	EPI_ISL_649468
hCoV-19/England/204321426/2020	EPI_ISL_649828
hCoV-19/England/NORW-F6BA2/2020	EPI_ISL_651352
hCoV-19/England/MILK-ACFB6C/2020	EPI_ISL_652124
hCoV-19/England/MILK-ACFCB4/2020	EPI_ISL_652132
hCoV-19/England/QEUH-AF7336/2020	EPI_ISL_662801
hCoV-19/England/CAMC-B2345B/2020	EPI_ISL_664604
hCoV-19/Japan/IC-0173/2020	EPI_ISL_667602
hCoV-19/England/CAMC-B0A51B/2020	EPI_ISL_673140
hCoV-19/England/ALDP-B8433D/2020	EPI_ISL_674454
hCoV-19/England/ALDP-B82CAD/2020	EPI_ISL_675218
hCoV-19/England/ALDP-BBB2B8/2020	EPI_ISL_701744
hCoV-19/England/MILK-A916DB/2020	EPI_ISL_704866
hCoV-19/Canada/ON-S1843/2020	EPI_ISL_729261
hCoV-19/Canada/ON-S1826/2020	EPI_ISL_729290
hCoV-19/England/ALDP-C8959B/2020	EPI_ISL_756465
hCoV-19/England/204680331/2020	EPI_ISL_766267
hCoV-19/England/QEUH-96A85E/2020	EPI_ISL_530908
hCoV-19/England/NOTT-1131E8/2020	EPI_ISL_540710
hCoV-19/England/NOTT-1132A9/2020	EPI_ISL_540718
hCoV-19/England/QEUH-9B9049/2020	EPI_ISL_549678
hCoV-19/England/QEUH-9B9CCD/2020	EPI_ISL_549687
hCoV-19/England/MILK-9A8BD3/2020	EPI_ISL_549986
hCoV-19/England/MILK-9AA8AD/2020	EPI_ISL_550980
hCoV-19/England/MILK-9AADEA/2020	EPI_ISL_550989
hCoV-19/England/ALDP-9CC92A/2020	EPI_ISL_572456
hCoV-19/England/ALDP-9CCBE8/2020	EPI_ISL_572459
hCoV-19/England/SHEF-D3112/2020	EPI_ISL_573756
hCoV-19/England/ALDP-9CB2B7/2020	EPI_ISL_575517
hCoV-19/England/NOTT-1143F0/2020	EPI_ISL_577162
hCoV-19/England/NOTT-11469D/2020	EPI_ISL_577187
hCoV-19/England/QEUH-9DE785/2020	EPI_ISL_581226
hCoV-19/England/MILK-9E33A7/2020	EPI_ISL_581241
hCoV-19/England/QEUH-9CE76A/2020	EPI_ISL_590169
hCoV-19/England/BIRM-64635/2020	EPI_ISL_594500
hCoV-19/England/BIRM-64E97/2020	EPI_ISL_594526
hCoV-19/England/BIRM-64EB5/2020	EPI_ISL_594527
hCoV-19/England/MILK-9EF235/2020	EPI_ISL_594909
hCoV-19/England/ALDP-A505BD/2020	EPI_ISL_597712
hCoV-19/England/MILK-A059AC/2020	EPI_ISL_600109
hCoV-19/England/MILK-A06228/2020	EPI_ISL_600111
hCoV-19/England/QEUH-9DB023/2020	EPI_ISL_601339
hCoV-19/England/ALDP-A6E983/2020	EPI_ISL_607910
hCoV-19/England/CAMC-A4175F/2020	EPI_ISL_609354
hCoV-19/England/LOND-1262DA6/2020	EPI_ISL_612014
hCoV-19/England/MILK-A1919E/2020	EPI_ISL_612487
hCoV-19/England/MILK-A19204/2020	EPI_ISL_612492
hCoV-19/England/MILK-A19240/2020	EPI_ISL_612494
hCoV-19/England/NORT-1B6C0E6/2020	EPI_ISL_612563
hCoV-19/England/MILK-AB7B94/2020	EPI_ISL_623637
hCoV-19/England/QEUH-AD34F1/2020	EPI_ISL_634241
hCoV-19/England/MILK-ACC5DA/2020	EPI_ISL_634270
hCoV-19/England/QEUH-A4B1B1/2020	EPI_ISL_637817
hCoV-19/England/MILK-A7DCC4/2020	EPI_ISL_637861
hCoV-19/England/NORW-F3871/2020	EPI_ISL_637864
hCoV-19/England/QEUH-9ADFC3/2020	EPI_ISL_638618
hCoV-19/England/CAMC-B36604/2020	EPI_ISL_645461
hCoV-19/England/MILK-B3D694/2020	EPI_ISL_645489
hCoV-19/England/204300490/2020	EPI_ISL_649812
hCoV-19/England/204341522/2020	EPI_ISL_649833
hCoV-19/England/BIRM-66ED1/2020	EPI_ISL_651601
hCoV-19/England/BIRM-67571/2020	EPI_ISL_651616
hCoV-19/England/QEUH-B401BB/2020	EPI_ISL_657353
hCoV-19/England/MILK-B55A4F/2020	EPI_ISL_657371
hCoV-19/England/MILK-B55C3A/2020	EPI_ISL_658315
hCoV-19/England/QEUH-B3FD24/2020	EPI_ISL_658730
hCoV-19/England/MILK-B3873C/2020	EPI_ISL_658797
hCoV-19/England/CAMC-B35535/2020	EPI_ISL_659647
hCoV-19/England/CAMC-B231DC/2020	EPI_ISL_665028
hCoV-19/England/MILK-BAA173/2020	EPI_ISL_681540
hCoV-19/England/MILK-B3C6B3/2020	EPI_ISL_704874
hCoV-19/England/MILK-B3D02D/2020	EPI_ISL_706214
hCoV-19/England/MILK-BAC812/2020	EPI_ISL_720511
hCoV-19/Switzerland/BL-ETHZ-360234/2020	EPI_ISL_728884
hCoV-19/Canada/ON-S1920/2020	EPI_ISL_729328
hCoV-19/England/ALDP-C3B11C/2020	EPI_ISL_731656
hCoV-19/England/CAMC-C26448/2020	EPI_ISL_733841
hCoV-19/England/QEUH-B7D2D0/2020	EPI_ISL_741850
hCoV-19/England/PORT-2E8FC3/2020	EPI_ISL_763601
hCoV-19/England/QEUH-96C4D0/2020	EPI_ISL_530924
hCoV-19/England/QEUH-96FCD5/2020	EPI_ISL_540334
hCoV-19/England/QEUH-98F237/2020	EPI_ISL_540364
hCoV-19/England/MILK-9707A3/2020	EPI_ISL_553181
hCoV-19/England/MILK-9C2F22/2020	EPI_ISL_566475
hCoV-19/England/CAMC-9B1D77/2020	EPI_ISL_566543
hCoV-19/England/QEUH-9C9CCA/2020	EPI_ISL_567313
hCoV-19/England/ALDP-9C4BE0/2020	EPI_ISL_567762
hCoV-19/England/ALDP-9C5E04/2020	EPI_ISL_567826
hCoV-19/England/MILK-9C72E8/2020	EPI_ISL_573294
hCoV-19/England/QEUH-9BAF5A/2020	EPI_ISL_573640
hCoV-19/England/NOTT-114008/2020	EPI_ISL_577130
hCoV-19/England/NOTT-11519B/2020	EPI_ISL_584794
hCoV-19/England/QEUH-9F384B/2020	EPI_ISL_588690
hCoV-19/England/QEUH-9B7333/2020	EPI_ISL_590550
hCoV-19/England/MILK-9EF1FC/2020	EPI_ISL_594908
hCoV-19/England/MILK-9EF815/2020	EPI_ISL_594946
hCoV-19/England/CAMC-A59C64/2020	EPI_ISL_597271
hCoV-19/England/ALDP-A4FCE9/2020	EPI_ISL_597683
hCoV-19/England/MILK-A05775/2020	EPI_ISL_599896
hCoV-19/England/QEUH-9DC2B3/2020	EPI_ISL_601309
hCoV-19/England/MILK-9D44D3/2020	EPI_ISL_601781
hCoV-19/England/MILK-A7AD00/2020	EPI_ISL_606674
hCoV-19/England/MILK-A7BD87/2020	EPI_ISL_607471
hCoV-19/England/MILK-A69E2F/2020	EPI_ISL_608776
hCoV-19/England/PORT-2D48FC/2020	EPI_ISL_611585
hCoV-19/England/PORT-2D4A41/2020	EPI_ISL_612094
hCoV-19/England/ALDP-AA56E3/2020	EPI_ISL_623953
hCoV-19/England/ALDP-AA3384/2020	EPI_ISL_623978
hCoV-19/England/ALDP-A962C3/2020	EPI_ISL_624821
hCoV-19/England/PORT-2D7264/2020	EPI_ISL_627116
hCoV-19/England/MILK-AC95EC/2020	EPI_ISL_629226
hCoV-19/England/MILK-AC94EF/2020	EPI_ISL_629314
hCoV-19/England/MILK-ACD7E2/2020	EPI_ISL_630304
hCoV-19/England/ALDP-9E8409/2020	EPI_ISL_637711
hCoV-19/England/QEUH-B11C1C/2020	EPI_ISL_642209
hCoV-19/England/QEUH-A8B9BD/2020	EPI_ISL_643187
hCoV-19/England/CAMC-B0852C/2020	EPI_ISL_643515
hCoV-19/England/CAMC-B0AE98/2020	EPI_ISL_643536
hCoV-19/England/CAMC-B0CD99/2020	EPI_ISL_643541
hCoV-19/England/CAMC-B0B0A0/2020	EPI_ISL_643548
hCoV-19/England/BIRM-6783C/2020	EPI_ISL_650281
hCoV-19/England/CAMC-B52B8B/2020	EPI_ISL_657708
hCoV-19/England/CAMC-B33546/2020	EPI_ISL_659184
hCoV-19/England/CAMC-B355AE/2020	EPI_ISL_659515
hCoV-19/England/LIVE-DBEB21/2020	EPI_ISL_664489
hCoV-19/England/QEUH-AF1545/2020	EPI_ISL_665400
hCoV-19/England/LOND-1250C71/2020	EPI_ISL_665807
hCoV-19/England/LOND-1251065/2020	EPI_ISL_665830
hCoV-19/England/CAMC-B9C51E/2020	EPI_ISL_673491
hCoV-19/England/ALDP-B83082/2020	EPI_ISL_675567
hCoV-19/England/BIRM-6AD3A/2020	EPI_ISL_679111
hCoV-19/England/MILK-BDC21B/2020	EPI_ISL_709795
hCoV-19/Denmark/DCGC-14414/2020	EPI_ISL_711266
hCoV-19/England/MILK-BB09CD/2020	EPI_ISL_720113
hCoV-19/England/ALDP-B5E044/2020	EPI_ISL_723627
hCoV-19/England/LOND-1264C6B/2020	EPI_ISL_724552
hCoV-19/England/CAMC-C2C970/2020	EPI_ISL_733856
hCoV-19/Canada/ON-S1944/2020	EPI_ISL_755664
hCoV-19/Canada/ON-S1946/2020	EPI_ISL_755666
hCoV-19/Canada/ON-S1978/2020	EPI_ISL_755692
hCoV-19/England/PORT-2D58CE/2020	EPI_ISL_764121
hCoV-19/England/PORT-2D5CD1/2020	EPI_ISL_764124
hCoV-19/England/PORT-2D58FB/2020	EPI_ISL_764172
hCoV-19/England/205120470/2020	EPI_ISL_766305
hCoV-19/England/205120484/2020	EPI_ISL_766309
hCoV-19/England/ALDP-981E7D/2020	EPI_ISL_529548
hCoV-19/England/ALDP-98634C/2020	EPI_ISL_529573
hCoV-19/England/QEUH-9657B0/2020	EPI_ISL_530969
hCoV-19/England/QEUH-9658AE/2020	EPI_ISL_530995
hCoV-19/England/CAMC-9C1BA7/2020	EPI_ISL_573224
hCoV-19/England/CAMC-9D6E88/2020	EPI_ISL_584330
hCoV-19/England/CAMC-9D72B8/2020	EPI_ISL_584359
hCoV-19/England/ALDP-A2F1E0/2020	EPI_ISL_586945
hCoV-19/England/ALDP-A2F881/2020	EPI_ISL_586999
hCoV-19/England/ALDP-9FD79F/2020	EPI_ISL_587806
hCoV-19/England/QEUH-9DDC69/2020	EPI_ISL_599816
hCoV-19/England/MILK-9D4910/2020	EPI_ISL_601738
hCoV-19/England/ALDP-A6C92B/2020	EPI_ISL_607044
hCoV-19/England/ALDP-AA39A0/2020	EPI_ISL_624420
hCoV-19/England/ALDP-AA232B/2020	EPI_ISL_624428
hCoV-19/England/ALDP-A958B3/2020	EPI_ISL_624846
hCoV-19/England/MILK-ABBD21/2020	EPI_ISL_631153
hCoV-19/England/CAMC-AEA864/2020	EPI_ISL_633336
hCoV-19/England/CAMC-B51560/2020	EPI_ISL_657762
hCoV-19/England/QEUH-AF1396/2020	EPI_ISL_665390
hCoV-19/Wales/PHWC-48B5EC/2020	EPI_ISL_666259
hCoV-19/England/LOND-126416C/2020	EPI_ISL_679530
hCoV-19/England/LOND-12641A8/2020	EPI_ISL_679533
hCoV-19/England/LOND-12641C6/2020	EPI_ISL_679535
hCoV-19/Wales/PHWC-491B4B/2020	EPI_ISL_706746
hCoV-19/England/CAMC-BBC6CA/2020	EPI_ISL_724172
